# Supplementary material for: Frontostriatal circuitry as a target for fMRI-based neurofeedback interventions: A systematic review
Source: Front Hum Neurosci. 2022 Aug 24;16:933718. doi: 10.3389/fnhum.2022.933718 (PMC9449529; doi:10.3389/fnhum.2022.933718)
Supplement: Supplementary file 1 [file Table_1.XLSX]

## Sheet: Table1
Supplementary Table 1 – Additional information on the reviewed studies.
Study	Average age EG (CG)	Number of sessions/runs, duration	Group comparison	Blinding	Preregistration	Follow-up
Al-Wasity et al. (2021)	26.1 (23.2)	1 session, 7 runs, 7.2 min/run	Between-group comparison randomized	Single-blinded	No	-
Auer et al. (2015)	26.0 (27.0)	12 sessions, 4 runs/session, 5.8 min/run	Between-group comparison not randomized	Not blinded	No	-
Berman et al. (2012)	29.7	1 session, 3 runs, 3.7 min/run	No control	-	No	-
Blefari et al. (2015)	n.a. age range: 24-32	1 session, 3 runs, 6 min/run	No control	-	No	-
Canterberry et al. (2013)	32.7	3 sessions, 3 runs/session, 10 min/run	No control	-	No	-
Chiew et al. (2012)	27.0 (24.0)	1 session, 4 runs, 9 min/run	Between-group comparison not randomized	Single-blinded	No	-
Cordes et al. (2015)	38.9 (both groups)	3 sessions, 3 runs/session; 8.5 min/run	Between-group comparison not randomized	Not blinded	No	-
DeCharms et al. (2004)	n.a. age range: 19-36	1 session, 3 runs, 20 min/run	Between-group comparison not randomized	Single-blinded	No	-
DeCharms et al. (2005)	36.7 (Pat), 23.5 (HV)	1 session, 3 runs, 13 min/run	Between-group comparison not randomized	Single-blinded	No	-
Dyck et al. (2016)	35.3	3 sessions, 3 runs/session, 8.5 min/run	No control	-	No	-
Garrison et al. (2021)	21.9 (both groups)	1 session, 3 runs, 6 min/run	Between-group comparison randomized	Single-blinded	No	-
Greer et al. (2014)	n.a. age range 20-40	1 session, 2 NF runs, 2 non-NF runs, 4.6 min/run	Within-group comparison not randomized	Not blinded	No	-
Guan et al. (2015)	51.5 (61.3)	1 session, 2-4 runs, 10 min/run	Between-group comparison randomized	Double-blind	No	-
Hamilton et al. (2011)	31 (28.8)	1 session, 2 runs, 5.3 min/run	Between-group comparison not randomized	Not blinded	No	-
Hampson et al. (2011)	n.a. age range: 19-46	4 session, 6 runs/session, 5.5 min/run	No control	-	No	-
Hanlon et al. (2013)	n.a. age range: 21-45	3 Session, 2 runs/session, duration n.a.	No control	-	No	-
Harmelech et al. (2013)	30.5	1 session, 3 runs, 7.5 min/run	No control	-	No	After 1 day
Hartwell et al. (2016)	34.1 (36.2)	3 sessions, 3 runs/session, 10 min/run	Between-group comparison randomized	Not blinded	No	After 1 week
Hui et al. (2014)	22 (23)	1 session, 4 runs, 7.5 min/run	Between-group comparison not randomized	Not blinded	No	-
Jaeckle et al. (2021)	36.7 (37.6)	3 sessions, 2 runs/sessions, 7 min/run	Between-group comparison not randomized	Single-blinded	Yes (ISRCTN10526888)	-
Karch et al. (2015)	n.a. age range: 18-60	1 session, 4 runs, 6 min/run	Between-group comparison not randomized	Not blinded	No	-
Karch et al. (2019)	43.8 (both groups)	3 sessions, 3 runs/session, 6 min/run	Between-group comparison randomized	Single-blinded	No	After 3 months
Karch et al. (2021)	45.1 (49.9)	3 sessions, 3 runs/session, 6 min/run	Between-group comparison randomized	Double-blind	No	After 3 months
Keller et al. (2021)	35.2 (Pat), 32.2 (HV)	2 sessions, 4 runs/session, 7 min/each	Within-group comparison randomized	Double-blind	Yes (NCT03183947)	After 4 weeks
Kim et al. (2015)	26.0 (both groups)	2 sessions, 6 runs/session, 4.3 min/run	Between-group comparison randomized	Not blinded	No	-
Kirsch et al. (2016)	24.1 (23.6/24.5) *1	1 session, 3 runs, 9 min/run	Between-group comparison not randomized	Single-blinded	No	-
Klöbl et al. (2020)	27.7 (PR & PP), 24.5 (PR)	2 sessions, 3 runs/session; 8.5 min/each	Between-group comparison not randomized	Not blinded	No	-
Kober et al. (2019)	29.2	1 session, 2 runs, 10 min/run	No control	-	No	-
Kohl et al. (2019)	29.3 (32.6)	1 session, 3 runs, 9 min/run	Between-group comparison randomized	Single-blinded	Yes (NCT02148770)	After 4 weeks
Koush et al. (2017)	26.4 (25.7)	3 sessions, 2 runs/session, 17.5 min/run	Between-group comparison not randomized	Single-blinded	No	-
Li et al. (2013)	28.7	1 session, 2 runs, 10 min/run *2	No control	-	No	-
Li et al. (2018)	25.9 (24.2)	2 sessions, 5 runs/session, 6 min/run	Between-group comparison randomized	Not blinded	No	-
Liew et al. (2016)	49	2 sessions, 18 runs (total), duration n.a.	No control	-	No	-
Lisk et al. (2020)	15.2	1 session, 4 runs, 4.8 min/run	No control	-	Yes (NCT02463136)	-
MacDuffie et al. (2018)	44	1 session, 5 runs, 8 min/run	Within-group comparison not randomized	Not blinded	No	After 1 month
Marins et al. (2015)	27.1 (27.2)	1 session, 3 runs, 6.7 min/run	Between-group comparison not randomized	Not blinded	No	-
Mathiak et al. (2010)	42	2 sessions, 2 runs/session, 8.5 min/run	No control	-	No	-
Mathiak et al. (2015)	24.8 (26.5)	3 sessions, 3 runs/session, 8.5 min/run	Between-group comparison not randomized	Not blinded	No	-
Mayeli et al. (2020)	29 (both groups)	1 session, 3 runs, 6.7 min/run	Between-group comparison randomized	Single-blinded	No	-
Megumi et al. (2015)	n.a. age range 19-43 *1	4 sessions, 5 runs/session, 6 min/run	Between-group comparison randomized	Not blinded	No	After 2 months
Mehler et al. (2019)	26.6	1 session, 5 runs M1, 5 runs SMA, 5.17 min/run	Within-group comparison randomized	Single-blinded	No	-
Mehler et al. (2020)	49	2 sessions, 5 runs/session, 4.5 min/run	No control	-	Yes (https://osf.io/y69jc/)	-
Morgenroth et al. (2020)	21.0 (both groups)	2 sessions, 4 runs/session, 7 min/run	Between-group comparison randomized	Single-blinded	No	-
Papoutsi et al. (2018)	51.1	3-4 sessions, 4 runs/session, 7.1 min/run	No control	-	No	Within 2 weeks after training
Papoutsi et al. (2020)	46.4/50.0 (52.3/50.1) *3	4 sessions, 4 runs/session, 6.5 min/run	Between-group comparison randomized	Single-blinded	No	After 2, 4-6, and 8-10 weeks
Pereira et al. (2019)	26.5	1 session, 3 runs, 2 non-NF runs, 8.5 min/run	Within-group comparison not randomized	Not blinded	No	-
Rance et al. (2014)	29	4 sessions, 6 runs/session, 7.2 min/run	No control	-	No	-
Rance et al. (2014)	27.8	4 sessions, 6 runs/session, 7.2min/run	No control	-	No	-
Rota et al. (2009)	27	1 session, 4 runs, 8.5 min/run	Between-group comparison randomized	Not blinded	No	-
Sarkheil et al. (2015)	n.a. age range: 20–27	1 session, 3 runs, 8 min/run	Between-group comparison not randomized	Not blinded	No	-
Scharnowski et al. (2015)	n.a. age range: 23-26	4-6 sessions, 12-22 runs (total), 8 min/run *4	Within-group comparison randomized	Single-blinded	No	-
Scheinost et al. (2013)	n.a.	2 sessions, 6 runs/session, 9 min/run	Between-group comparison not randomized	Not blinded	No	-
Sepulveda et al. (2016)	22.8	2 sessions, 4 runs/session, 6 min/run	Between-group comparison randomized	Not blinded	No	-
Sherwood et al. (2016)	23.3 (21.9)	5 sessions, 1 run/session, 6.4 min/run	Between-group comparison not randomized	Single-blinded	No	-
Sitaram et al. (2012)	63 + 68 (Pat), 25.3(HV)	3 sessions, 4, 3, 3 runs respectively, duration n.a.	Between-group comparison not randomized	Not blinded	No	-
Spetter et al. (2017)	31.8	4 sessions, 3 runs/session, 9 min/run	No control	-	No	-
Subramanian et al. (2011)	n.a. age range: 39–75	2 sessions, 2 runs/sessison, 6.5 min/run	Between-group comparison not randomized	Not blinded	No	-
Subramanian et al. (2016)	67.0 (63.0)	3 sessions, 4 runs/session, 3 min/run	Between-group comparison randomized	Not blinded	Yes (NCT01867827)	After 1 week
Sukhodolsky et al. (2020)	16	2 sessions, 12 runs/session, 4.8 min/run	Within-group comparison randomized	Double-blind	Yes ((NCT01702077)	-
Takamura et al. (2020)	40.7	5 sessions, 1-3 runs/session, 6.4 min/run	No control	-	Yes (UMIN000019483)	-
Taylor et al. (2022)	23.2	5 sessions (1 sham, 4 real NF), 5 runs/session, 8.5 min/run	Within-group comparison not randomized	Single-blinded	Yes (UMIN000015249, jRCTs052180169).	After 1 and 2 month
Tinaz et al. (2018)	66	2 session, 10-12 runs (total), 4 min/run	No control	-	No	-
Travassos et al. (2020)	27	1 session, 3 runs, 7.3 min/run	No control	-	No	-
Van den Boom et al. (2018)	23.5	1 session, 7 runs, 2.5 min/run	Between-group comparison randomized	Single-blinded	No	-
Weiskopf et al. (2003)	28	2 sessions, 3 and 5 runs respectively, 8 min/run	No control	-	No	-
Weiss et al. (2022)	23.3	3 sessions, 2-3 runs/session, 9.5 min/run	Between-group comparison randomized	Double-blind	Yes (https://osf.io/znrbk/)	-
Xie et al. (2015)	23.0 (both groups)	1 session, 4 runs, 7.5 min/run	Between-group comparison not randomized	Single-blinded	No	-
Yamashita et al. (2017)	22.6 (22.8)	4 sessions, 6 runs/session, 6 min/run	Between-group comparison randomized	Not blinded	No	-
Yang et al. (2021)	23.9 (both groups)	1 session, 6 runs, 5.7 min/run	Between-group comparison randomized	Not blinded	No	-
Yoo et al. (2008)	24.2 (24.9)	1 session, 7 runs, 1.2 min /run	Between-group comparison not randomized	Single-blinded	No	After 2 weeks
Zahn et al. (2019)	45.1 (45.3)	1 session, 2 runs, 12 min/run	Between-group comparison randomized	Double-blinded	Yes (NCT01920490)	-
Zhang et al. (2013)	21.5 (21.9)	2 sessions, 4 runs/session, 6.5 min/run	Between-group comparison randomized	Not blinded	No	-
Zhao et al. (2019)	22.7	2 sessions (1 real NF, 1 sham), 4 runs/session, 3.5 min/run	Within-group comparison randomized	Double-blind	Yes (NCT02692196)	After 2 days
Zilverstand et al. (2015)	20.7 (21.7)	1 session, 3 runs, 11 min/run	Between-group comparison randomized	Single-blinded	No	After 2 weeks and 3 months
Zilverstand et al. (2017)	34.0 (39.8)	4 sessions, 3 runs/session, 8 min/run	Between-group comparison randomized	Single-blinded	Yes (ISRCTN12390961)	-
Zotev et al. (2018)	29.0 (both groups)	1 session, 4 runs, 8.6 min/run	Between-group comparison randomized	Single-blinded	No	-
Zweerings et al. (2018)	42.3 (Pat), 41.3 (HV)	3 sessions, 3 runs/session, 8.5 min/run	Between-group comparison not randomized	Double-blind	No	-
Zweerings et al. (2019)	38.7 (Pat), 34.5 (HV)	2 sessions, 4 runs/session, 6.6 min/run	Within-group comparison randomized	Not blinded	No	After 4 weeks
Zweerings et al. (2020)	45.5 (44.1)	1 session, 2 NF runs, 2 non-NF runs, 6.6 min/run	Within-group comparison randomized	Not blinded	Yes (DRKS00006109)	After 4 weeks
Table legend: Abbreviations: CG: Control group; EG: Experimental Group; HV: Healthy volunteers; NF: Neurofeedback; Pat: Patients; PP: Positive Punushment; PR: Positive reinforcement. *1 This study had two control groups. *2 One run for each target region. *3This study had two experimental and two control groups. *4 The number of sessions and runs was dependent on the achievement of successful sel…

## Sheet: Table2
Supplementary Table 2 – Information on pre-registered studies with targeted regions within the frontostriatal circuitry.
Year of registration	Registration number	Principal investigator	Study status	Phase	Study population	Target sample size	Target age range	ROI	Model	Control condition	Blinding	Group comparison	Primary outcome measures	Secondary outcome measures	Follow-up
2016	DRKS00010253	Kirsch, P	Recruiting	n.a.	Patients with alcohol use disorder	100	18-65	VS, PFC, or connectivity between PFC and VS	Associative	Placebo control (3 EG and 2 CG)	Blinded*	Between-group comparison randomized	Rate of relapse 1, 2 and 3 months after NF training: Questionnaires on drinking behavior, craving, abstinence, and alcohol urge. Breath test and blood test.	Functional changes (activation and connectivity). Changes in alcohol craving. Predictive power of MRI for learning NF and for the success of the intervention. Differences in effectivity of the group-specific interventions.	After 1, 2 and 3 months
2017	DRKS00012261	Bergert, S	Recruiting	n.a.	Patients with depressive disorder	24	18-60	PFC (left and right)	Associative	Bidirectional control	Blinded*	Between-group comparison randomized	Differences between questionnaires measuring personal experience and personal wellbeing during psychotherapy as well as depressive symptoms (pre/post)	Effect of the NF training on mood (pre/post)	-
2018	DRKS00014570	Ditzen, B	Recruiting	II	Patients with postpartum bonding disorder	80	18-50	VS	Limbic	Placebo control and control without feedback intervention (HV without fMRI)	Blinded*	Between-group comparison randomized	Instructed mother-child-interaction and maternal bonding using questionnaires and interviews, at 3 (pre-NF), 5 and 12 months (post NF) postpartum.	At 3 (pre-NF), 5 and 12 months (post NF) postpartum: Neuronal activity of the reward system. Stressreagibility (heartrate and cortisol in saliva). Methylation of the Oxytocin(-receptor-) gene	-
2018	DRKS00014181	Mathiak, K	n.a.	I-II	Patients with depression or schizophrenia	60	18-75	SMA	Motor	Healthy volunteers	Blinded*	Between-group comparison randomized	Effect of NF on apathy in patients diagnosed with depression. Effect of NF on the brain activity of the SMA. Effect of change in SMA activity on apathy in depressive patients.	The effect of NF training on impulsivity in depressive patients. Effect of NF paradigm on the brain activity of SMA and effect of change in SMA activity on impulsivity in depressive patients.	After 1 month
2019	NCT03872414	Ebner, N	Recruiting	n.a.	Patients with Parkinson's disease and healthy volunteers	226	18-100	ACC	Limbic	Placebo Control	Blinded*	Between-group comparison randomized	Change in BOLD signal response ACC	-	-
2019	NCT03951870	Hendler, T	Recruiting	n.a.	Healthy volunteers	87	18-45	VS and VTA	Limbic	Placebo control and control without feedback intervention (without fMRI)	Double-blinded	Between-group comparison randomized	Immunological: change in anti HBs immunoglobins in plasma. Immunological: change in cytokines blood concentrations following vaccination. Reward Mesolimbic network (or control networks) BOLD activity during NF task.	Evaluation of mental strategies. Neurobehavioral measures of reward anticipation and responsivity, incentive motivation, experienced pleasure or the anticipation of a pleasurable experience, motivation, responsiveness to reward and punishment. Functional connectivity of mesolimbic network during rest fMRI scan. Long term immunological effects and activity of the sympathetic system.	After 3 months
2020	NCT04543513	Aupperle, R	Not yet recruiting	n.a.	Patients with post-traumatic stress disorder	20	18-55	DLPFC (left)	Associative	No control	No control	No control	Left DLPFC activity during emotional cognitive control (pre/post). Individual ability to regulate left DLPFC activity.	Left DLPFC functional connectivity during rest (pre/post)	-
2020	NCT04543500	Aupperle, R	Enrolling by invitation	n.a.	Healthy volunteers	80	18-55	DLPFC (left)	Associative	Placebo control	Double-blinded	Between-group comparison randomized	Left DLPFC activity during emotional cognitive control (pre/post). Individual ability to regulate left DLPFC activity	Left DLPFC functional connectivity during rest (pre/post)	-
2020	NCT04366505	Kirsch, P	Not yet recruiting	n.a.	Patients with alcohol use disorder	88	21-60	VS	Limbic	Placebo control (different groups)	Double-blinded	Between-group comparison randomized	Neural Level: Ability to regulate BOLD signal within the VS. Clinical Level: Number of relapses	Functional changes in brain networks related to cognitive control during cognitive task performance (pre/post). Questionnaires measuring drinking type, alcohol consumption, craving, mood, stress, impulsivity, sensory sensitivity, and depressive symptoms.	After 3 months
2021	DRKS00021097	Sarkheil, P	Recruiting	III	Psychiatric patients	40	18-55	Connectivity between ACC and VS	Limbic	Placebo control	Double-blinded	Between-group comparison randomized	Clinical improvement of obsessive-compulsive symptoms	Change in connectivity between ACC and VS in NF. Alteration of brain activation in the resting state. Change in pathology quality of life and depression (pre/post and follow-up)	After 4 weeks
Table legend: Abbreviations: ACC: Anterior cingulate cortex; CG: Control group; DLPFC: Dorsolateral prefrontal cortex; EG: Experimental Group; HV: Healthy volunteers; NF: Neurofeedback; PFC, Prefrontal cortex; SMA: Supplementary motor area; VS: Ventral striatum; VTA: Ventral tegmental area; *Blinding not further specified.
